# Supplementary material for: Effects of Chronic LY341495 on Hippocampal mTORC1 Signaling in Mice with Chronic Unpredictable Stress-Induced Depression
Source: Int J Mol Sci. 2022 Jun 8;23(12):6416. doi: 10.3390/ijms23126416 (PMC9224204; doi:10.3390/ijms23126416)
Supplement: Supplementary file 1 [file ijms-23-06416-s001.zip]

Archive with 1 entries (1 files):
- ijms-1750567-supplementary.pdf
